# Supplementary material for: Plant traits linked to field-scale flammability metrics in prescribed burns in Eucalyptus forest
Source: PLoS One. 2019 Aug 26;14(8):e0221403. doi: 10.1371/journal.pone.0221403 (PMC6709903; doi:10.1371/journal.pone.0221403)
Supplement: S1 Dataset — (XLSX) [file pone.0221403.s005.xlsx]

## Sheet: Bee plots
Burn_Name	Grid_No	Plot_No	PlotID	easting	northing	evc	evc_group	char_ht	scorch_ht	ignite_attempt	burnt	%burnt	Acacia mucronata	Acacia verticillata	Bedfordia arborescens	Calochlaena dubia	Coprosma quadrifida	Correa lawrenciana	Cyathea australis	Goodenia ovata	Hakea decurrens	Kunzea ericoides	Lepidosperma elatius	Monotoca scoparia	Olearia argophylla	Olearia lirata	Pimelea axiflora	Platylobium formosum	Polystichum proliferum	Pomaderris aspera	Pteridium esculentum	Pultenaea juniperina	Pultenaea muelleri	Spyridium parvifolium	Tetrarrhena juncea
Aldermans	1	201	A1_201	408876	5823991	Shrubby Foothill Forest	Dry Forests	1.5	5	yes	yes	100	0	0	0	0	0	0	0	0	5	0	0	20	0	0	0	0	0	0	5	25	0	0	0
Aldermans	1	202	A1_202	408830	5823999	Shrubby Foothill Forest	Dry Forests	1.2	6	yes	yes	95	5	0	0	0	0	0	0	0	0	0	0	0	0	0	0	0	0	0	5	20	0	0	15
Aldermans	1	203	A1_203	408780	5824007	Shrubby Foothill Forest	Dry Forests	1.5	8	yes	marginal	30	5	0	0	0	0	0	0	0	0	0	0	10	0	0	0	0	0	0	5	10	0	0	3
Aldermans	1	204	A1_204	408783	5824056	Shrubby Foothill Forest	Dry Forests	2	6	yes	yes	100	0	0	0	0	0	0	0	0	0	0	0	35	0	0	0	0	0	0	5	15	0	0	0
Aldermans	1	205	A1_205	408824	5824042	Shrubby Foothill Forest	Dry Forests	2	4	yes	yes	100	0	0	0	0	0	0	0	0	0	0	0	0	0	0	0	0	0	0	5	40	0	0	5
Aldermans	1	206	A1_206	408884	5824035	Shrubby Foothill Forest	Dry Forests	4	20	yes	yes	90	5	0	0	0	0	0	0	0	0	0	0	20	0	0	0	0	0	0	0	15	0	0	0
Aldermans	1	207	A1_207	408879	5824080	Shrubby Foothill Forest	Dry Forests	0.6	6	yes	marginal	50	5	0	0	0	0	0	0	0	0	0	0	0	0	0	0	0	0	0	40	10	0	0	1
Aldermans	1	208	A1_208	408844	5824078	Shrubby Foothill Forest	Dry Forests	1	4	yes	yes	100	0	0	0	0	0	0	0	0	0	0	0	0	0	0	0	0	0	0	10	30	0	0	5
Aldermans	1	209	A1_209	408791	5824086	Shrubby Foothill Forest	Dry Forests	0.8	6	yes	yes	100	0	0	0	0	0	0	0	0	0	0	0	25	0	0	0	0	0	0	0	8	0	0	0
Aldermans	1	211	A1_211	408850	5824119	Damp Forest	Wet or Damp Forests	1.6	6	yes	yes	100	15	0	0	0	0	0	0	0	0	0	0	0	0	3	0	0	0	0	10	10	0	0	1
Aldermans	1	212	A1_212	408888	5824118	Shrubby Foothill Forest	Dry Forests	1.2	10	yes	yes	100	10	0	0	0	0	0	0	0	0	0	0	0	0	0	3	0	0	0	5	10	0	0	3
Aldermans	1	213	A1_213	408900	5824163	Shrubby Foothill Forest	Dry Forests	0.3	3	yes	yes	95	10	0	0	5	0	0	0	0	3	0	0	0	0	0	2	0	0	0	25	5	0	0	2
Aldermans	1	214	A1_214	408860	5824174	Damp Forest	Wet or Damp Forests	0.2	3.5	yes	yes	100	0	0	0	0	0	0	0	0	0	0	0	0	0	0	10	0	0	0	70	5	0	0	2
Aldermans	1	215	A1_215	408808	5824176	Damp Forest	Wet or Damp Forests	1	6	yes	yes	100	0	0	0	0	0	0	0	0	0	0	0	0	0	0	0	0	0	0	30	15	0	0	30
Aldermans	3	225	A3_225	408481	5824173	Shrubby Foothill Forest	Dry Forests	0.2	4	yes	yes	100	0	0	0	0	0	0	0	0	0	0	0	0	0	0	0	0	0	0	3	40	0	0	1
Aldermans	3	226	A3_226	408434	5824155	Shrubby Foothill Forest	Dry Forests	1	6	yes	yes	100	0	0	5	0	0	0	0	0	0	0	0	0	0	0	3	0	0	0	5	10	0	0	2
Aldermans	3	227	A3_227	408386	5824127	Shrubby Foothill Forest	Dry Forests	0.5	6	yes	yes	100	5	0	5	0	0	0	0	0	0	0	0	0	0	2	0	5	0	0	5	0	20	0	5
Aldermans	3	228	A3_228	408355	5824092	Shrubby Foothill Forest	Dry Forests	0.8	6	yes	yes	95	0	0	0	0	0	0	0	0	0	0	0	0	0	0	0	5	0	0	5	0	75	0	5
Aldermans	3	229	A3_229	408334	5824135	Shrubby Foothill Forest	Dry Forests	0.7	7	yes	yes	75	0	0	0	0	0	0	0	0	0	0	0	0	0	0	0	20	0	0	15	0	20	0	25
Aldermans	3	230	A3_230	408370	5824160	Damp Forest	Wet or Damp Forests	0.6	6	yes	yes	100	0	0	3	0	0	0	0	0	0	0	0	0	0	0	0	0	0	0	5	5	30	0	2
Aldermans	3	231	A3_231	408417	5824185	Shrubby Foothill Forest	Dry Forests	0.6	6	yes	yes	80	0	0	0	0	0	0	0	0	0	0	0	0	0	0	0	0	0	40	5	5	0	0	2
Aldermans	3	232	A3_232	408452	5824210	Shrubby Foothill Forest	Dry Forests	0.8	4.5	yes	yes	90	5	0	0	0	0	0	0	0	0	0	0	0	0	0	0	0	0	0	8	5	0	0	3
Aldermans	3	233	A3_233	408434	5824254	Shrubby Foothill Forest	Dry Forests	1.2	5	yes	yes	95	10	0	10	0	0	0	0	0	0	0	0	0	0	0	0	0	0	0	10	0	0	0	2
Aldermans	3	234	A3_234	408400	5824232	Shrubby Foothill Forest	Dry Forests	0.2	6	yes	yes	100	0	0	5	0	0	0	0	0	0	0	0	0	0	0	0	0	0	5	5	15	0	0	2
Aldermans	3	235	A3_235	408355	5824206	Damp Forest	Wet or Damp Forests	0.5	5	yes	yes	100	0	0	50	0	5	0	0	0	0	0	0	0	0	0	0	0	0	5	3	0	0	0	1
Aldermans	3	236	A3_236	408314	5824186	Damp Forest	Wet or Damp Forests	0.3	7	yes	yes	85	0	0	45	0	0	0	0	0	0	0	0	0	0	0	5	0	0	30	0	0	5	0	2
Aldermans	3	237	A3_237	408290	5824233	Damp Forest	Wet or Damp Forests	0	0	yes	yes	100	0	0	10	40	5	0	0	0	0	0	0	0	0	0	0	0	0	15	10	0	0	0	5
Aldermans	3	238	A3_238	408334	5824252	Damp Forest	Wet or Damp Forests	1.2	6	yes	yes	75	0	0	40	5	5	0	0	0	0	0	0	0	0	0	3	0	0	3	3	0	0	0	1
Aldermans	3	239	A3_239	408369	5824280	Shrubby Foothill Forest	Dry Forests	1.5	6	yes	yes	75	0	0	30	0	0	0	0	0	0	0	0	0	0	0	0	0	0	0	5	5	0	0	15
Aldermans	3	240	A3_240	408414	5824304	Shrubby Foothill Forest	Dry Forests	1.2	7	yes	yes	70	0	0	5	0	0	0	0	0	0	0	0	0	0	0	0	0	0	0	7	15	0	0	2
Aldermans	3	241	A3_241	408394	5824348	Shrubby Foothill Forest	Dry Forests	0.6	6	yes	yes	90	0	0	3	0	0	0	0	0	0	0	0	0	0	0	0	0	0	0	10	3	0	0	20
Aldermans	3	242	A3_242	408352	5824323	Shrubby Foothill Forest	Dry Forests	0.7	6	yes	yes	100	20	0	35	0	0	0	0	0	0	0	0	0	0	0	3	0	0	0	10	25	0	0	5
Aldermans	3	243	A3_243	408306	5824305	Damp Forest	Wet or Damp Forests	0.5	6	yes	no	0	0	0	25	0	0	0	0	0	0	0	0	0	0	0	0	0	0	0	5	5	0	0	5
Aldermans	3	244	A3_244	408268	5824274	Damp Forest	Wet or Damp Forests	0.5	6	yes	yes	60	5	0	40	30	0	0	0	0	0	0	0	0	0	0	0	0	0	10	0	0	0	0	5
Aldermans	4	245	A4_245	409153	5823318	Damp Forest	Wet or Damp Forests	0	0	yes	no	0	0	0	0	0	5	0	10	0	0	0	0	0	60	0	0	0	0	3	10	0	0	0	1
Aldermans	4	246	A4_246	409134	5823359	Damp Forest	Wet or Damp Forests	0	0	yes	no	0	0	0	5	0	5	0	10	0	0	0	0	0	75	5	0	0	0	20	0	0	0	0	1
Aldermans	4	248	A4_248	409107	5823303	Damp Forest	Wet or Damp Forests	0	0	yes	no	0	0	0	20	0	10	0	0	0	0	0	0	0	0	5	0	0	0	40	30	0	0	0	15
Aldermans	4	249	A4_249	409063	5823282	Shrubby Foothill Forest	Dry Forests	0	0	yes	no	0	0	0	25	0	0	0	0	0	0	0	0	0	0	0	0	0	0	30	20	0	0	0	20
Aldermans	4	250	A4_250	409052	5823327	Shrubby Foothill Forest	Dry Forests	0	0	yes	no	0	0	0	35	0	5	0	0	0	0	0	0	0	0	0	0	0	0	45	5	0	0	0	10
Aldermans	4	251	A4_251	409009	5823313	Shrubby Foothill Forest	Dry Forests	0	0	yes	no	0	0	0	0	60	10	0	15	0	0	0	0	0	0	10	0	5	0	5	30	0	0	0	50
Aldermans	4	252	A4_252	409109	5823271	Damp Forest	Wet or Damp Forests	0	0	yes	no	0	0	0	45	0	10	0	0	0	0	0	0	0	0	0	0	0	0	15	5	0	0	0	5
Aldermans	4	253	A4_253	408965	5823249	Shrubby Foothill Forest	Dry Forests	0	0	yes	no	0	0	0	20	0	0	0	0	0	0	0	0	0	0	0	0	5	0	35	3	0	0	0	5
Aldermans	4	254	A4_254	408962	5823293	Shrubby Foothill Forest	Dry Forests	0	0	yes	no	0	0	0	0	65	0	0	0	0	0	0	0	0	0	0	0	0	0	15	10	0	0	0	1
Aldermans	4	255	A4_255	408919	5823288	Shrubby Foothill Forest	Dry Forests	0	0	yes	no	0	0	0	10	50	0	0	0	0	0	0	0	0	0	0	0	0	0	30	0	0	0	0	2
Aldermans	4	256	A4_256	408927	5823245	Shrubby Foothill Forest	Dry Forests	0	0	yes	no	0	0	0	0	15	0	0	0	0	0	0	0	0	0	0	3	0	0	3	10	0	0	0	3
Aldermans	4	257	A4_257	408948	5823201	Shrubby Foothill Forest	Dry Forests	0	0	yes	no	0	0	0	30	0	0	0	0	0	0	0	0	0	0	0	0	0	0	25	0	0	0	0	2
Aldermans	5	258	A5_258	408089	5823343	Shrubby Foothill Forest	Dry Forests	1.5	5	yes	yes	100	0	0	0	0	0	0	0	0	0	0	0	0	0	0	0	15	0	0	3	0	40	0	5
Aldermans	5	259	A5_259	408071	5823388	Shrubby Foothill Forest	Dry Forests	2	10	yes	yes	95	3	0	0	0	0	0	0	0	0	0	0	0	0	0	0	0	0	0	0	0	60	0	1
Aldermans	5	260	A5_260	408107	5823298	Shrubby Foothill Forest	Dry Forests	1.5	4	yes	yes	90	0	0	0	0	0	0	0	0	0	0	0	0	0	0	0	5	0	0	20	0	5	0	1
Aldermans	5	261	A5_261	408063	5823283	Shrubby Foothill Forest	Dry Forests	0	0	yes	no	0	0	0	0	70	0	0	5	0	0	0	0	0	0	0	0	0	0	0	25	0	0	0	5
Aldermans	5	262	A5_262	408048	5823329	Shrubby Foothill Forest	Dry Forests	1.2	3.5	yes	yes	85	0	0	0	0	0	0	0	0	0	0	0	0	0	0	0	5	0	0	40	0	5	0	10
Aldermans	5	263	A5_263	408033	5823380	Shrubby Foothill Forest	Dry Forests	2	6	yes	yes	90	0	0	0	0	0	0	0	0	0	0	0	0	0	0	0	10	0	0	5	0	35	0	10
Aldermans	5	264	A5_264	407989	5823363	Shrubby Foothill Forest	Dry Forests	1	5	yes	yes	95	0	0	0	0	0	0	0	0	0	0	0	0	0	0	0	30	0	0	3	0	50	0	3
Aldermans	5	265	A5_265	408005	5823315	Shrubby Foothill Forest	Dry Forests	1.5	5	yes	yes	70	0	0	0	0	0	0	0	0	0	0	0	0	0	0	0	0	0	0	10	0	20	0	30
Aldermans	5	266	A5_266	408011	5823266	Damp Forest	Wet or Damp Forests	0	0	yes	no	0	15	0	3	60	0	0	10	0	0	0	0	0	0	0	0	0	0	15	20	0	0	0	3
Aldermans	5	267	A5_267	407977	5823256	Damp Forest	Wet or Damp Forests	0	0	yes	no	0	0	0	5	45	0	0	5	0	0	0	0	0	0	0	0	0	0	10	10	0	5	0	3
Aldermans	5	268	A5_268	407947	5823297	Damp Forest	Wet or Damp Forests	0	0	yes	no	0	0	0	0	0	0	0	0	0	0	0	0	0	0	0	0	0	0	0	8	0	40	0	15
Aldermans	5	269	A5_269	407941	5823346	Shrubby Foothill Forest	Dry Forests	0.3	2	yes	yes	100	0	0	0	0	0	0	0	0	0	0	0	0	0	0	0	5	0	0	5	0	75	0	10
Aldermans	5	270	A5_270	407890	5823333	Damp Forest	Wet or Damp Forests	0	0	yes	no	0	0	0	0	0	0	0	0	0	0	0	0	0	0	0	0	5	0	0	25	0	65	0	35
Aldermans	5	271	A5_271	407911	5823288	Damp Forest	Wet or Damp Forests	0	0	yes	no	0	0	0	0	0	0	0	10	0	0	0	0	0	0	0	0	5	0	0	10	0	20	0	15
Aldermans	5	272	A5_272	407937	5823239	Damp Forest	Wet or Damp Forests	0	0	yes	no	0	5	0	0	30	0	0	20	0	0	0	0	0	0	0	0	0	0	10	20	0	0	0	2
Aldermans	6	273	A6_273	408772	5825171	Shrubby Foothill Forest	Dry Forests	3	12	yes	yes	95	0	0	0	0	0	0	25	0	0	0	75	0	0	0	0	0	0	0	0	0	0	0	2
Aldermans	6	274	A6_274	408800	5825186	Shrubby Foothill Forest	Dry Forests	0.8	32	yes	yes	90	0	0	0	0	2	0	0	0	0	0	0	0	0	0	0	0	0	0	0	5	0	0	2
Aldermans	6	275	A6_275	408859	5825214	Shrubby Foothill Forest	Dry Forests	2	32	yes	yes	100	0	0	0	0	0	0	0	0	0	30	0	0	0	0	0	0	0	0	0	5	0	0	2
Aldermans	6	276	A6_276	408906	5825235	Shrubby Foothill Forest	Dry Forests	1.5	30	yes	yes	95	0	0	0	0	0	0	0	0	0	0	0	0	0	0	0	0	0	0	5	7	0	0	1
Aldermans	6	277	A6_277	408920	5825191	Shrubby Foothill Forest	Dry Forests	0.6	26	yes	yes	95	0	0	0	0	0	0	0	0	0	0	0	0	0	0	0	0	0	0	5	10	0	0	2
Aldermans	6	278	A6_278	408880	5825164	Shrubby Foothill Forest	Dry Forests	0.5	30	yes	marginal	5	0	0	0	0	0	0	0	0	0	0	0	0	0	0	0	0	0	0	3	3	0	0	1
Aldermans	6	279	A6_279	408841	5825141	Shrubby Foothill Forest	Dry Forests	0.7	25	yes	yes	100	0	0	0	0	3	0	0	0	0	0	0	0	0	0	0	0	0	0	3	10	0	0	2
Aldermans	6	280	A6_280	408769	5825116	Damp Forest	Wet or Damp Forests	0.8	6	yes	yes	100	0	0	0	0	0	0	0	0	0	0	80	0	0	0	0	0	0	0	5	10	0	0	10
Aldermans	6	281	A6_281	408754	5825088	Damp Forest	Wet or Damp Forests	0.8	5	yes	yes	100	0	0	0	0	10	0	0	0	0	0	40	0	0	0	0	0	0	0	0	35	0	0	5
Aldermans	6	282	A6_282	408718	5825136	Damp Forest	Wet or Damp Forests	0.6	8	yes	yes	100	0	0	0	0	0	0	0	0	0	0	20	0	0	0	0	0	0	0	0	20	0	0	35
Aldermans			A_M_W_N_U	408156	5824754	Shrubby Foothill Forest	Dry Forests	0.4	4	yes	yes	100	0	0	0	0	0	0	0	0	10	0	0	2	0	0	0	0	0	0	0	5	0	0	0
Aldermans			A_M_W_N_M	408195	5824952	Shrubby Foothill Forest	Dry Forests	0.4	2	yes	yes	100	0	0	0	0	0	0	0	0	40	0	0	25	0	0	0	0	0	0	0	3	0	0	0
Aldermans			A_M_W_N_L	408272	5825216	Shrubby Foothill Forest	Dry Forests	0.3	5.5	yes	yes	100	0	0	0	0	0	0	0	0	0	0	0	0	0	0	0	0	0	0	0	30	0	0	1
Aldermans			A_M_W_S_U	408014	5823318	Shrubby Foothill Forest	Dry Forests	1.5	5	yes	yes	100	3	0	0	0	0	0	0	0	0	0	0	0	0	0	0	5	0	0	10	0	5	0	45
Aldermans	1	210	A1_210	408789	5824140	Damp Forest	Wet or Damp Forests	0.6	6	yes	yes	100	0	0	0	0	0	0	0	0	0	0	0	15	0	0	0	0	0	0	0	5	0	0	0
Aldermans	2	216	A2_216	409876	5823244	Damp Forest	Wet or Damp Forests	0	0	no	no	0	0	0	0	0	10	0	5	0	0	0	0	0	0	10	3	0	0	0	5	0	10	0	25
Aldermans	2	217	A2_217	409928	5823234	Damp Forest	Wet or Damp Forests	0	0	no	no	0	0	0	0	0	0	0	0	0	0	0	0	0	0	0	0	20	0	0	55	0	30	0	25
Aldermans	2	218	A2_218	409972	5823233	Damp Forest	Wet or Damp Forests	0	0	no	no	0	0	0	0	0	0	0	0	0	0	0	0	0	0	30	0	0	0	40	20	0	5	0	5
Aldermans	2	219	A2_219	409955	5823179	Damp Forest	Wet or Damp Forests	0	0	no	no	0	0	0	50	0	15	0	30	0	0	0	0	0	7	0	0	0	20	20	0	0	0	0	3
Aldermans	2	220	A2_220	409906	5823192	Damp Forest	Wet or Damp Forests	0	0	no	no	0	0	0	5	0	0	0	0	0	0	0	0	0	30	30	0	0	0	0	10	0	0	0	2
Aldermans	2	221	A2_221	409849	5823187	Damp Forest	Wet or Damp Forests	0	0	no	no	0	0	0	50	0	10	0	10	0	0	0	0	0	5	65	0	0	0	10	8	0	0	0	5
Aldermans	2	222	A2_222	409841	5823151	Damp Forest	Wet or Damp Forests	0	0	no	no	0	0	0	0	0	8	0	60	0	0	0	0	0	50	0	0	0	10	0	0	0	0	0	1
Aldermans	2	223	A2_223	409892	5823136	Damp Forest	Wet or Damp Forests	0	0	no	no	0	0	0	0	0	30	0	5	0	0	0	0	0	50	2	0	0	0	15	0	0	0	0	8
Aldermans	2	224	A2_224	409927	5823150	Damp Forest	Wet or Damp Forests	0	0	no	no	0	0	0	50	0	20	0	3	0	0	0	0	0	10	0	0	0	5	5	5	0	0	0	3
Aldermans	0		B_E_N_L	414473	5822782	Riparian Forest	Riparian Scrubs or Swampy Scrubs and Woodlands	0	0	no	no	0	0	0	0	0	0	0	0	0	0	0	0	0	0	0	0	5	0	0	5	10	0	0	75
Aldermans	0		B_E_N_L	414623	5822454	Shrubby Foothill Forest	Dry Forests	0	0	no	no	0	0	0	0	0	0	0	0	0	0	0	0	0	0	0	0	15	0	0	1	0	0	0	5
Aldermans	0		B_E_N_U	414703	5822259	Shrubby Foothill Forest	Dry Forests	0	0	no	no	0	2	0	0	0	0	0	0	0	0	0	0	2	0	0	0	0	0	0	0	0	35	0	5
Aldermans	0		B_E_S_L	414279	5823008	Wet Forest	Wet or Damp Forests	0	0	no	no	0	0	0	0	0	0	0	0	0	0	0	0	0	0	0	0	0	5	15	0	0	0	0	1
Aldermans	0		B_E_S_M	414147	5823331	Wet Forest	Wet or Damp Forests	0	0	no	no	0	0	0	0	5	5	0	5	0	0	0	0	0	0	0	0	3	0	10	25	0	0	0	5
Aldermans	0		B_E_S_U	414142	5823709	Wet Forest	Wet or Damp Forests	0	0	no	no	0	0	0	5	0	0	0	10	0	0	0	0	0	20	0	0	0	0	15	0	0	0	0	0
Aldermans	0		B_W_S_L	408546	5820880	Wet Forest	Wet or Damp Forests	0	0	no	no	0	0	0	0	0	0	60	20	0	0	0	0	0	0	0	0	0	0	20	0	0	0	0	1
Aldermans	0		B_W_S_M	408679	5820940	Wet Forest	Wet or Damp Forests	0	0	no	no	0	0	0	5	0	0	20	65	0	0	0	0	0	0	0	0	0	3	0	0	0	0	0	3
Aldermans	0		B_W_S_U	408831	5820986	Damp Forest	Wet or Damp Forests	0	0	no	no	0	0	0	5	0	0	0	10	0	0	0	0	0	0	0	0	0	0	50	0	0	0	0	0
Aldermans	0		B_W_N_L	409658	5823844	Shrubby Foothill Forest	Dry Forests	0	0	no	no	0	0	0	0	0	0	0	0	0	0	0	0	0	0	0	0	0	0	0	5	2	0	0	1
Aldermans	0		B_W_N_M	409763	5823609	Shrubby Foothill Forest	Dry Forests	0	0	no	no	0	0	0	0	0	0	0	0	0	5	0	0	0	0	0	0	0	0	0	0	5	0	0	0
Aldermans	0		B_W_N_U	409807	5823459	Shrubby Foothill Forest	Dry Forests	0	0	no	no	0	0	0	0	0	0	0	0	0	0	0	0	0	0	0	0	0	0	0	3	0	5	0	0
Aldermans	0		M_E_N_L	411917	5819945	Damp Forest	Wet or Damp Forests	0	0	no	no	0	0	0	0	0	0	0	0	0	0	0	0	0	0	0	0	0	0	0	0	0	0	0	5
Aldermans	0		M_E_N_U	411947	5819783	Montane Wet Forest	Wet or Damp Forests	0	0	no	no	0	0	0	7	0	0	0	0	0	0	0	0	0	0	0	0	0	0	5	5	0	0	0	1
Aldermans	0		M_E_S_L	412087	5820980	Montane Wet Forest	Wet or Damp Forests	0	0	no	no	0	0	0	1	0	0	0	0	0	0	0	0	0	5	2	0	0	30	20	0	0	0	0	0
Aldermans	0		M_E_S_U	412121	5821179	Montane Wet Forest	Wet or Damp Forests	0	0	no	no	0	0	0	25	0	0	0	0	0	0	0	0	0	0	0	0	0	40	50	0	0	0	0	2
Aldermans	0		M_FAR	413332	5819214	Montane Wet Forest	Wet or Damp Forests	0	0	no	no	0	0	0	3	0	0	65	0	0	0	0	0	0	0	0	0	0	0	0	0	0	0	0	0
Aldermans	0		M_M_N_L	409395	5820208	Damp Forest	Wet or Damp Forests	0	0	no	no	0	0	0	0	50	0	0	0	0	0	0	0	0	0	0	0	0	0	5	0	0	0	0	5
Aldermans	0		M_M_N_U	409332	5820036	Damp Forest	Wet or Damp Forests	0	0	no	no	0	0	0	0	0	0	0	0	0	0	0	0	0	0	0	0	35	0	0	5	0	25	0	80
Aldermans	0		M_M_S_L	410182	5822796	Wet Forest	Wet or Damp Forests	0	0	no	no	0	0	0	45	0	0	0	25	0	0	0	0	0	10	0	0	0	15	10	0	0	0	0	2
Aldermans	0		M_M_S_U	410176	5823079	Damp Forest	Wet or Damp Forests	0	0	no	no	0	0	0	35	0	0	0	0	0	0	0	0	0	20	0	0	0	3	15	0	0	0	0	0
Aldermans	0		M_W_S_L	407818	5823082	Riparian Forest	Riparian Scrubs or Swampy Scrubs and Woodlands	0	0	no	no	0	0	0	10	0	0	0	20	0	0	0	0	0	0	0	0	0	25	15	0	0	0	0	5
Aldermans	0		M_W_S_M	407912	5823199	Damp Forest	Wet or Damp Forests	0	0	no	no	0	0	0	30	75	0	0	0	0	0	0	0	0	0	0	0	0	0	5	5	0	0	0	1
Brittania			BUK_2	381774	5816252	Shrubby Foothill Forest	Dry Forests	2	15	yes	yes	100	0	0	0	0	0	0	0	0	0	0	2	0	0	0	0	0	0	0	0	60	0	0	1
Brittania			BUK_4	381786	5816290	Shrubby Foothill Forest	Dry Forests	2	20	yes	yes	100	0	0	0	0	0	0	0	0	0	0	0	0	0	0	0	0	0	0	2	40	0	0	10
Brittania			BUK_6	381820	5816275	Shrubby Foothill Forest	Dry Forests	0.5	10	yes	yes	100	0	0	0	0	0	0	0	0	0	0	0	0	0	0	0	0	0	0	0	25	0	0	1
Brittannia Creek	1	23	B1_23	383859	5814617	Damp Forest	Wet or Damp Forests	0.8	1	yes	yes	100	0	0	0	0	0	0	30	0	0	0	0	0	0	0	0	2	0	10	0	0	0	0	2
Brittannia Creek	1	24	B1_24	383843	5814642	Damp Forest	Wet or Damp Forests	0.2	2	yes	yes	100	0	1	0	0	3	0	0	5	0	0	0	0	0	5	1	0	0	5	5	0	0	0	2
Brittannia Creek	1	25	B1_25	383803	5814684	Damp Forest	Wet or Damp Forests	0	0	yes	yes	100	0	40	0	0	5	0	1	5	0	0	0	0	0	0	0	0	0	0	10	0	0	2	1
Brittannia Creek	1	26	B1_26	383747	5814703	Damp Forest	Wet or Damp Forests	0.4	3	yes	yes	65	0	80	0	0	3	0	10	5	0	0	0	0	0	0	0	0	0	0	10	0	0	2	4
Brittannia Creek	1	27	B1_27	383775	5814739	Damp Forest	Wet or Damp Forests	0	0	yes	yes	90	0	70	0	0	0	0	0	5	0	0	0	0	0	0	0	0	0	0	3	0	0	0	1
Brittannia Creek	1	28	B1_28	383816	5814713	Damp Forest	Wet or Damp Forests	0.5	2.5	yes	yes	100	0	45	0	0	2	0	1	5	0	0	0	0	0	0	0	40	0	0	5	0	0	3	5
Brittannia Creek	1	29	B1_29	383856	5814678	Damp Forest	Wet or Damp Forests	0	0	yes	no	0	0	1	0	0	5	0	50	0	0	0	0	0	0	0	0	0	0	75	0	0	0	0	0
Brittannia Creek	1	30	B1_30	383903	5814707	Damp Forest	Wet or Damp Forests	0	0	yes	no	0	0	0	0	0	10	0	80	0	0	0	0	0	0	0	0	0	5	40	0	0	0	0	1
Brittannia Creek	1	31	B1_31	383848	5814737	Damp Forest	Wet or Damp Forests	0.1	2.5	yes	marginal	5	0	45	0	0	2	0	0	5	0	0	0	0	0	3	0	0	0	0	3	0	0	1	1
Brittannia Creek	1	32	B1_32	383804	5814769	Damp Forest	Wet or Damp Forests	1.5	2	yes	marginal	50	0	35	0	0	0	0	0	5	0	0	0	0	0	0	0	30	0	0	10	0	0	2	5
Brittannia Creek	2	33	B2_33	382901	5816263	Damp Forest	Wet or Damp Forests	0.5	2	yes	no	0	0	1	0	0	0	0	0	20	0	0	0	0	0	0	0	0	0	0	5	0	0	30	1
Brittannia Creek	2	34	B2_34	382944	5816300	Damp Forest	Wet or Damp Forests	0	0	yes	no	0	0	1	0	15	0	0	0	0	0	0	3	0	0	0	0	30	0	0	3	40	0	25	15
Brittannia Creek	2	35	B2_35	382915	5816225	Damp Forest	Wet or Damp Forests	0	0	yes	marginal	50	0	15	2	85	0	0	0	0	0	0	0	0	0	0	0	0	0	0	3	0	0	5	5
Brittannia Creek	2	36	B2_36	382928	5816177	Damp Forest	Wet or Damp Forests	0	0	yes	no	0	0	2	0	80	0	0	3	0	0	0	0	0	0	2	0	0	0	0	25	0	0	0	10
Brittannia Creek	2	37	B2_37	382950	5816130	Damp Forest	Wet or Damp Forests	0.6	2	yes	marginal	15	0	15	0	0	3	0	0	3	0	0	0	0	0	5	0	0	0	0	5	0	0	0	10
Brittannia Creek	2	38	B2_38	382992	5816155	Damp Forest	Wet or Damp Forests	0	0	yes	no	0	0	0	0	85	2	0	0	0	0	0	0	0	0	2	0	0	0	0	5	0	0	0	1
Brittannia Creek	2	39	B2_39	382977	5816199	Damp Forest	Wet or Damp Forests	0	0	yes	no	0	0	5	0	90	0	0	0	0	0	0	0	0	0	0	0	0	0	0	5	0	0	0	1
Brittannia Creek	2	40	B2_40	382959	5816251	Damp Forest	Wet or Damp Forests	0	0	yes	no	0	0	10	0	65	0	0	0	0	0	0	0	0	0	0	0	30	0	0	5	0	0	5	25
Brittannia Creek	2	50	B2_50	382899	5816105	Damp Forest	Wet or Damp Forests	0	0	yes	no	0	0	10	0	0	2	0	0	5	0	0	5	0	0	2	2	0	0	0	5	0	0	0	80
Brittannia Creek	2	51	B2_51	382886	5816149	Damp Forest	Wet or Damp Forests	0	0	yes	marginal	30	0	10	0	50	0	0	0	8	0	0	10	0	0	5	0	2	0	0	5	0	0	0	5
Brittannia Creek	2	52	B2_52	382866	5816197	Damp Forest	Wet or Damp Forests	0	0	yes	marginal	5	0	0	0	25	2	0	0	15	0	2	0	0	0	0	0	2	0	0	10	0	0	5	10
Brittannia Creek	2	53	B2_53	382851	5816247	Shrubby Foothill Forest	Dry Forests	0	0	yes	yes	100	0	10	0	0	0	0	0	40	0	0	0	0	0	0	0	3	0	0	1	0	0	45	0
Brittannia Creek	2	54	B2_54	382804	5816229	Shrubby Foothill Forest	Dry Forests	0.1	1.5	yes	no	0	0	5	0	0	0	0	0	65	0	0	2	0	0	0	0	5	0	0	5	0	0	15	0
Brittannia Creek	2	55	B2_55	382809	5816184	Shrubby Foothill Forest	Dry Forests	0	0	yes	no	0	0	40	0	40	0	0	5	0	0	0	20	0	0	0	0	1	0	0	4	0	0	10	15
Brittannia Creek	2	56	B2_56	382838	5816150	Shrubby Foothill Forest	Dry Forests	0	0	yes	no	0	0	25	10	50	1	0	0	5	0	0	15	0	0	8	3	0	0	0	5	0	0	0	15
Brittannia Creek	2	57	B2_57	382850	5816098	Shrubby Foothill Forest	Dry Forests	0	0	yes	no	0	0	15	15	0	15	0	3	20	0	0	15	0	0	2	0	0	0	0	10	0	0	5	10
Brittannia Creek	3	41	B3_41	383852	5814393	Damp Forest	Wet or Damp Forests	0	0	no	no	0	0	2	0	0	0	0	10	70	0	0	0	0	0	2	5	0	0	0	0	0	0	0	2
Brittannia Creek	3	42	B3_42	383988	5814423	Damp Forest	Wet or Damp Forests	0	0	no	no	0	0	2	0	0	0	0	0	70	0	0	0	0	0	5	15	0	0	0	2	0	0	10	0
Brittannia Creek	3	43	B3_43	384017	5814455	Damp Forest	Wet or Damp Forests	0	0	no	no	0	0	1	0	0	2	0	0	5	0	0	25	0	4	0	0	0	0	25	2	0	0	2	10
Brittannia Creek	3	44	B3_44	384048	5814432	Damp Forest	Wet or Damp Forests	0	0	no	no	0	0	0	0	0	5	0	0	0	0	0	10	0	0	0	0	0	0	70	2	0	0	0	0
Brittannia Creek	3	45	B3_45	384028	5814398	Damp Forest	Wet or Damp Forests	0	0	no	no	0	0	2	0	0	0	0	0	85	0	0	0	0	5	2	2	0	0	0	5	0	0	2	0
Brittannia Creek	3	46	B3_46	384001	5814349	Damp Forest	Wet or Damp Forests	0	0	no	no	0	0	0	2	0	0	0	0	60	0	0	2	0	0	0	15	0	0	10	2	0	0	0	2
Brittannia Creek	3	47	B3_47	384040	5814319	Damp Forest	Wet or Damp Forests	0	0	no	no	0	0	0	2	0	3	4	25	5	0	0	0	0	2	25	2	0	0	10	0	0	0	0	0
Brittannia Creek	3	48	B3_48	384074	5814353	Damp Forest	Wet or Damp Forests	0	0	no	no	0	0	0	15	0	2	1	0	50	0	0	3	0	0	35	5	0	0	0	0	0	0	0	0
Brittannia Creek	3	49	B3_49	384109	5814387	Damp Forest	Wet or Damp Forests	0	0	no	no	0	0	0	2	0	8	5	0	0	0	0	15	0	2	0	0	0	0	70	0	0	0	0	0
Toolebewong	1	284	T1_284	372791	5826314	Damp Forest	Wet or Damp Forests	0.1	1.5	yes	marginal	50	0	0	0	0	10	0	0	0	0	0	0	0	0	0	0	0	0	0	40	0	0	0	1
Toolebewong	1	289	T1_289	372682	5826285	Damp Forest	Wet or Damp Forests	0	0	yes	no	0	0	0	0	0	30	0	0	0	0	0	0	0	0	0	0	0	0	0	5	0	0	0	0
Toolebewong	1	290	T1_290	372720	5826319	Damp Forest	Wet or Damp Forests	0.2	3	yes	yes	20	0	5	0	0	30	0	0	0	0	0	0	0	0	0	0	0	0	0	10	0	0	0	0
Toolebewong	1	293	T1_293	372834	5826410	Damp Forest	Wet or Damp Forests	0	0	yes	no	0	0	0	0	0	40	0	5	0	0	0	5	0	0	0	0	0	0	0	5	0	0	0	3
Toolebewong	2	10	T2_10	372754	5825536	Heathy Dry Forest	Dry Forests	0.1	2	yes	marginal	50	0	0	0	0	5	0	0	2	0	0	0	0	0	0	1	0	0	0	5	5	0	0	1
Toolebewong	2	295	T2_295	372744	5825469	Heathy Dry Forest	Dry Forests	0.3	2.5	yes	yes	100	0	0	0	0	3	0	0	2	0	0	0	0	0	0	0	0	0	0	5	0	0	0	1
Toolebewong	2	297	T2_297	372836	5825475	Damp Forest	Wet or Damp Forests	2	20	yes	yes	100	0	0	0	0	5	0	0	5	0	0	20	0	0	0	0	0	0	0	5	0	0	0	1
Toolebewong	2	298	T2_298	372888	5825479	Damp Forest	Wet or Damp Forests	0.4	6	yes	yes	100	0	3	0	0	3	0	0	5	0	0	0	0	0	0	0	0	0	0	3	0	0	5	1
Toolebewong	2	5	T2_5	372866	5825506	Damp Forest	Wet or Damp Forests	1.2	8	yes	yes	100	0	0	0	0	3	0	0	0	0	0	10	0	15	0	0	0	0	0	3	0	0	0	1
Toolebewong	2	6	T2_6	372858	5825550	Heathy Dry Forest	Dry Forests	1.2	3	yes	yes	100	0	0	0	0	5	0	2	1	0	0	0	0	0	0	0	0	0	0	3	0	0	0	1
Toolebewong	2	7	T2_7	372816	5825552	Heathy Dry Forest	Dry Forests	0.2	3	yes	yes	90	0	0	0	0	10	0	50	0	0	0	0	0	0	0	0	0	0	0	0	0	0	0	1
Toolebewong	2	8	T2_8	372812	5825500	Heathy Dry Forest	Dry Forests	0.3	3	yes	yes	100	0	0	0	0	15	0	0	0	0	0	0	0	20	0	0	0	0	0	2	0	0	0	1
Toolebewong	3	14	T3_14	372678	5826685	Damp Forest	Wet or Damp Forests	0.3	3	yes	yes	95	0	0	0	0	5	0	0	0	0	0	0	0	0	0	0	0	0	0	5	0	0	0	0
Toolebewong	1	283	T1_283	372823	5826349	Damp Forest	Wet or Damp Forests	0.1	1.5	yes	yes	100	0	0	0	0	2	0	0	0	0	0	0	0	0	0	0	0	0	0	45	0	0	0	0
Toolebewong	1	291	T1_291	372758	5826352	Damp Forest	Wet or Damp Forests	0.3	3	yes	yes	100	0	0	0	0	5	0	0	0	0	0	0	0	0	0	0	0	0	0	0	0	0	0	0
Toolebewong	1	292	T1_292	372788	5826377	Damp Forest	Wet or Damp Forests	0.1	3	yes	yes	100	0	0	0	0	0	0	0	0	0	0	0	0	0	0	0	0	0	0	0	0	0	0	0
Toolebewong	1	294	T1_294	372859	5826384	Damp Forest	Wet or Damp Forests	0.5	3	yes	yes	100	0	2	0	0	10	0	0	0	0	0	0	0	0	0	0	0	0	0	5	0	0	0	0
Toolebewong	3	18	T3_18	372600	5826852	Damp Forest	Wet or Damp Forests	0.1	1.2	yes	yes	100	0	0	0	0	3	0	0	0	0	0	0	0	0	0	0	0	0	0	10	0	0	0	0
Toolebewong	3	22	T3_22	372666	5826838	Damp Forest	Wet or Damp Forests	0.6	1.2	yes	yes	100	0	0	0	0	5	0	0	0	0	0	0	0	0	0	0	0	0	0	10	0	0	0	1
Toolebewong	1	285	T1_285	372759	5826285	Damp Forest	Wet or Damp Forests	0	0	no	no	0	0	0	0	0	35	0	0	0	0	0	5	0	0	0	0	0	0	0	3	0	0	0	0
Toolebewong	1	286	T1_286	372711	5826252	Damp Forest	Wet or Damp Forests	0	0	no	no	0	0	0	0	0	2	0	80	0	0	0	0	0	0	0	0	0	0	0	0	0	0	0	0
Toolebewong	1	287	T1_287	372674	5826221	Damp Forest	Wet or Damp Forests	0	0	no	no	0	0	0	0	0	20	0	5	0	0	0	0	0	5	0	0	0	0	0	20	0	0	0	0
Toolebewong	1	288	T1_288	372646	5826260	Damp Forest	Wet or Damp Forests	0	0	no	no	0	0	1	0	0	20	0	0	0	0	0	0	0	0	0	0	0	0	0	2	0	0	0	1
Toolebewong	2	1	T2_1	372981	5825544	Damp Forest	Wet or Damp Forests	0	0	no	no	0	0	2	0	0	2	0	0	0	0	0	0	0	0	0	1	0	0	0	0	0	0	0	1
Toolebewong	2	2	T2_2	372967	5825591	Damp Forest	Wet or Damp Forests	0	0	no	no	0	0	0	0	0	5	0	0	0	0	0	0	0	0	3	0	0	0	10	0	0	0	0	1
Toolebewong	2	296	T2_296	372791	5825470	Heathy Dry Forest	Dry Forests	0	0	no	no	0	0	0	0	0	15	0	10	0	0	0	2	0	0	0	0	0	0	0	0	0	0	0	1
Toolebewong	2	299	T2_299	372930	5825483	Damp Forest	Wet or Damp Forests	0	0	no	no	0	0	0	0	0	2	0	0	10	0	0	0	0	5	0	0	0	0	0	5	5	0	0	1
Toolebewong	2	3	T2_3	372908	5825569	Damp Forest	Wet or Damp Forests	0	0	no	no	0	0	3	0	0	10	0	0	3	0	0	0	0	2	0	0	0	0	0	0	2	0	0	1
Toolebewong	2	300	T2_300	372980	5825487	Damp Forest	Wet or Damp Forests	0	0	no	no	0	0	0	0	0	0	0	0	3	0	0	0	0	0	0	0	0	0	0	5	0	0	0	1
Toolebewong	2	4	T2_4	372915	5825524	Damp Forest	Wet or Damp Forests	0	0	no	no	0	0	0	0	0	0	0	0	3	0	0	3	0	0	0	0	0	0	0	2	0	0	0	1
Toolebewong	2	9	T2_9	372772	5825499	Heathy Dry Forest	Dry Forests	0	0	no	no	0	0	0	0	0	10	0	0	2	0	0	5	0	0	0	0	0	0	0	3	0	0	0	1
Toolebewong	3	11	T3_11	372672	5826787	Damp Forest	Wet or Damp Forests	0	0	no	no	0	0	0	0	0	3	0	0	2	0	0	0	0	0	0	0	0	0	0	5	0	0	0	0
Toolebewong	3	12	T3_12	372696	5826746	Damp Forest	Wet or Damp Forests	0	0	no	no	0	0	0	0	0	15	0	0	0	0	0	25	0	0	0	0	0	0	0	5	0	0	0	35
Toolebewong	3	13	T3_13	372721	5826697	Damp Forest	Wet or Damp Forests	0	0	no	no	0	0	0	0	0	30	0	0	0	0	0	70	0	0	0	0	0	0	0	0	0	0	0	5
Toolebewong	3	15	T3_15	372655	5826718	Damp Forest	Wet or Damp Forests	0	0	no	no	0	0	0	0	0	25	0	0	0	0	0	3	0	0	0	0	0	0	0	0	0	0	0	1
Toolebewong	3	16	T3_16	372638	5826760	Damp Forest	Wet or Damp Forests	0	0	no	no	0	0	0	0	0	10	0	0	0	0	0	0	0	0	0	0	0	0	0	0	0	0	0	2
Toolebewong	3	17	T3_17	372617	5826805	Damp Forest	Wet or Damp Forests	0	0	no	no	0	0	0	0	0	2	0	0	0	0	0	0	0	0	0	0	0	0	0	5	0	0	0	1
Toolebewong	3	19	T3_19	372572	5826899	Damp Forest	Wet or Damp Forests	0	0	no	no	0	0	0	0	0	10	0	0	0	0	0	0	0	0	0	0	0	0	0	3	0	0	0	5
Toolebewong	3	20	T3_20	372620	5826921	Damp Forest	Wet or Damp Forests	0	0	no	no	0	0	0	0	0	0	0	70	0	0	0	0	0	0	0	0	0	0	0	0	0	0	0	0
Toolebewong	3	21	T3_21	372638	5826882	Damp Forest	Wet or Damp Forests	0	0	no	no	0	0	0	0	0	15	0	0	0	0	0	5	0	0	0	0	0	0	0	10	0	0	0	1
Toolebewong	0		B_N_L	371798	5825903	Heathy Dry Forest	Dry Forests	0	0	no	no	0	0	0	0	0	0	0	0	0	0	0	0	0	0	0	0	0	0	0	0	0	0	0	0
Toolebewong	0		B_N_U	371880	5825824	Heathy Dry Forest	Dry Forests	0	0	no	no	0	0	0	0	0	0	0	0	0	0	0	0	15	0	0	0	0	0	0	0	0	0	0	0
Toolebewong	0		B_S_L	371698	5825575	Damp Forest	Wet or Damp Forests	0	0	no	no	0	0	0	0	0	0	0	0	0	0	0	0	0	0	0	0	0	0	0	5	0	0	0	0
Toolebewong	0		B_S_U	371943	5825593	Damp Forest	Wet or Damp Forests	0	0	no	no	0	0	0	2	0	0	0	0	0	0	0	0	0	0	0	0	0	0	0	10	0	0	0	0
Toolebewong	0		B_Top	372721	5825323	Damp Forest	Wet or Damp Forests	0	0	no	no	0	0	3	0	0	15	0	0	3	0	0	20	0	0	0	0	0	0	0	5	0	0	0	1
Toolebewong	0		M_Top_N	372921	5826316	Damp Forest	Wet or Damp Forests	0	0	no	no	0	0	0	0	0	0	0	0	0	0	2	0	15	0	0	0	0	0	0	0	0	0	0	0
Toolebewong	0		M_N_U	372219	5825991	Heathy Dry Forest	Dry Forests	0	0	no	no	0	0	0	0	0	0	0	0	0	0	20	0	5	0	0	0	0	0	0	0	0	0	0	0
Toolebewong	0		M_S_L	372274	5826352	Damp Forest	Wet or Damp Forests	0	0	no	no	0	0	0	0	0	0	0	0	0	0	0	0	40	0	0	0	0	0	0	0	0	0	0	0
Toolebewong	0		M_S_M	372367	5826319	Damp Forest	Wet or Damp Forests	0	0	no	no	0	0	0	0	0	5	0	0	2	0	2	0	0	0	0	0	0	0	0	5	0	0	0	0
Toolebewong	0		M_S_U	372516	5826280	Damp Forest	Wet or Damp Forests	0	0	no	no	0	0	0	0	0	50	0	0	0	0	0	0	0	0	0	0	0	0	0	10	0	0	0	0
Toolebewong	0		M_Top_S	372904	5825390	Damp Forest	Wet or Damp Forests	0	0	no	no	0	0	0	0	0	10	0	0	0	0	0	20	0	0	0	0	0	0	0	3	0	0	0	0
Toolebewong	0		M_N_L			Shrubby Foothill Forest	Dry Forests	0	0	no	no	0	0	0	0	0	40	0	0	2	0	0	0	0	0	0	0	0	0	0	5	0	0	0	1
Toolebewong	0		M_N_M			Shrubby Foothill Forest	Dry Forests	0	0	no	no	0	0	0	0	0	3	0	0	0	0	0	0	0	0	0	0	0	0	0	5	0	0	0	0
	Grey cells represent data that were not used in the RLQ analysis as the plots did not have an ignition attempt, or did not have our combination of species as the dominant understory flora in the plot.
